# Supplementary material for: PfATP2 is a flippase on the Plasmodium falciparum surface that is important for growth and influences parasite sensitivity to antiplasmodial compounds
Source: PLoS Pathog. 2025 Oct 27;21(10):e1013645. doi: 10.1371/journal.ppat.1013645 (PMC12588512; doi:10.1371/journal.ppat.1013645)
Supplement: S1 Data — (XLSX) [file ppat.1013645.s017.xlsx]

## Sheet: Fig 1B growth
	Parasite growth (% of Control)
Time (days)	EXPT 1	EXPT 2	EXPT 3	EXPT 4
0	100	100	100	100
2	98.8235	98.3	98.6	88.7
4	97.9592	66.7	71	72.3
6	68.75	50	77.4	58.3
8	62.1622	41.4	52.6	78.9
10	45.9459	29.3	50	45
	Parasitemia (prenormalised)
	EXPT 1		EXPT 2		EXPT 3		EXPT 4
Time (days)	No GlcN	GlcN	No GlcN	GlcN	No GlcN	GlcN	No GlcN	GlcN
0	0.5	0.5	0.4	0.4	0.4	0.4	0.4	0.4
2	8.5	8.4	5.8	5.7	7.4	7.3	6.2	5.5
4	4.9	4.8	5.4	3.6	9.3	6.6	6.5	4.7
6	4.8	3.3	7	3.5	6.2	4.8	4.8	2.8
8	3.7	2.3	9.9	4.1	9.5	5	5.7	4.5
10	3.7	1.7	7.5	2.2	6.6	3.3	4	1.8

## Sheet: Fig 1B mRNA
Normalised	pfatp2 mRNA (% of Control)
Time (days)	EXPT 1	EXPT 2	EXPT 3	EXPT 4
0	100	100	100	100
2	54.4	66.2748	46.3892
4	48.4044	71.3572	62.9631
6	34.7959	54	25.3	56.9
8	36.2768	69.2	38.2
10	23.3599	41.9	41.6	38
Prenormalised		Ct value							dCt			ddCt			Relative Expression ratio (of control)
	Samples	P31/P32	P6/P7	P8/P9	P10/P11	P12/P13	P14/P15	Geomean of internal control	P31/P32	P6/P7	P8/P9	Primers 42/43	P6/P7	P8/P9	P31/P32	P6/P7	P8/P9
EXPT 1	PfATP2HAreg -GlcN 2 days	16.6335	16.2779	17.4761	16.0771	12.5311	16.5286	14.9329	1.70061	1.34503	2.54324	0	0	0	1	1	1
EXPT 1	PfATP2HAreg +GlcN 2 days	16.8938	16.8904	18.7769	16.0501	12.2969	16.1556	14.7186	2.17524	2.17181	4.05828	0.474629	0.826775	1.51504	0.719652	0.563788	0.349886
EXPT 1	PfATP2HAreg -GlcN 4 days	17.0039	16.4712	17.4023	15.6952	12.2289	16.7718	14.7654	2.23854	1.70585	2.6369	0	0	0	1	1	1
EXPT 1	PfATP2HAreg +GlcN 4 days	17.2547	17.0875	19.058	15.523	12.06	16.1082	14.4474	2.80727	2.64008	4.61059	0.568729	0.934236	1.97369	0.674211	0.52332	0.254601
EXPT 1	PfATP2HAreg -GlcN 6 days	16.9994	16.4403	17.8104	15.3943	11.6957	17.1252	14.5548	2.44456	1.88542	3.25554	0	0	0	1	1	1
EXPT 1	PfATP2HAreg +GlcN 6 days	17.9865	17.4144	19.4772	14.8485	11.6306	16.6044	14.207	3.7795	3.20735	5.27022	1.33494	1.32193	2.01468	0.396409	0.4	0.247469
EXPT 1	PfATP2HAreg -GlcN 8 days	16.8507	16.1266	17.5447	14.9925	11.5044	17.054	14.3281	2.52257	1.79848	3.2166	0	0	0	1	1	1
EXPT 1	PfATP2HAreg +GlcN 8 days	17.5967	16.9739	19.3472	14.1303	11.4857	16.6385	13.9254	3.67133	3.04853	5.42176	1.14876	1.25006	2.20516	0.451012	0.420431	0.216861
EXPT 1	PfATP2HAreg -GlcN 10 days	16.9343	16.5151	17.8772	15.3546	11.9897	17.5546	14.7847	2.14958	1.73037	3.09249	0	0	0	1	1	1
EXPT 1	PfATP2HAreg +GlcN 10 days	19.008	17.1082	19.7306	14.1403	11.4792	17.0372	14.0364	4.97161	3.07175	5.6942	2.82203	1.34138	2.60171	0.141411	0.394642	0.164743
			P6/P7	P8/P9	P10/P11		P14/P15			P6/P7	P8/P9		P6/P7	P8/P9		P6/P7	P8/P9
EXPT 2	PfATP2HAreg -GlcN 2 days		15.9647	16.1041	16.0508		16.8141	16.4281		-0.463347	-0.323983		0	0		1	1
EXPT 2	PfATP2HAreg +GlcN 2 days		16.0969	17.2605	16.2897		16.4907	16.3899		-0.292958	0.870668		0.170389	1.19465		0.888603	0.436892
EXPT 2	PfATP2HAreg -GlcN 4 days		16.1795	17.2622	15.3459		15.6108	15.4778		0.701676	1.78438		0	0		1	1
EXPT 2	PfATP2HAreg +GlcN 4 days		16.9958	17.6546	15.6997		15.4608	15.5798		1.41604	2.07479		0.714368	0.290407		0.609472	0.817671
EXPT 3	PfATP2HAreg -GlcN 2 days		16.3129	17.8919	14.5208		16.3357	15.4015		0.911347	2.49034		0	0		1	1
EXPT 3	PfATP2HAreg +GlcN 2 days		16.7642	19.2678	13.9806		16.3829	15.1342		1.63001	4.13364		0.718663	1.6433		0.60766	0.320124
EXPT 3	PfATP2HAreg -GlcN 4 days		16.5984	18.1884	14.934		16.5898	15.7402		0.858298	2.4482		0	0		1	1
EXPT 3	PfATP2HAreg +GlcN 4 days		16.9674	19.4225	14.9828		16.6836	15.8103		1.15702	3.61215		0.298724	1.16394		0.812971	0.446291
				P8/P9	P10/P11	P12/P13	P14/P15				P8/P9			P8/P9			P8/P9
EXPT 2	PfATP2HAreg -GlcN 6 days			19.1774	15.6645	15.8283	18.3111	16.5585			2.61894			0			1
EXPT 2	PfATP2HAreg +GlcN 6 days			19.6584	15.3643	15.1359	18.1178	16.1514			3.50704			0.888101			0.540325
EXPT 2	PfATP2HAreg -GlcN 8 days			18.799	16.1401	16.0091	18.1498	16.7384			2.06058			0			1
EXPT 2	PfATP2HAreg +GlcN 8 days			19.8056	16.7275	16.2471	18.7669	17.2134			2.59218			0.531602			0.691786
EXPT 2	PfATP2HAreg -GlcN 10 days			19.1215	16.5194	17.1209	19.0487	17.5305			1.59095			0			1
EXPT 2	PfATP2HAreg +GlcN 10 days			19.2987	15.6084	15.7452	18.0935	16.4441			2.85465			1.2637			0.416474
EXPT 3	PfATP2HAreg -GlcN 6 days or 10 days			19.0388	16.515	16.2096	19.6625	17.3952			1.64359			0			1
EXPT 3	PfATP2HAreg +GlcN 10 days			19.6867	15.9321	16.2293	18.3025	16.7891			2.89754			1.25395			0.419298
EXPT 3	PfATP2HAreg -GlcN 6 days or 10 days			19.0388	16.515	16.2096	19.6625	17.3952			1.64359			0			1	also as control for day 10 sample in line 40
EXPT 3	PfATP2HAreg +GlcN 6 days			20.0325	15.6033	15.6759	18.0512	16.4053			3.62713			1.98355			0.252867
EXPT 3	PfATP2HAreg -GlcN 8 days			18.529	15.8346	15.7566	18.0527	16.5147			2.0143			0			1
EXPT 3	PfATP2HAreg +GlcN 8 days			20.011	15.8251	15.8208	18.2976	16.6082			3.40279			1.38848			0.381966
EXPT 4	PfATP2HAreg -GlcN 10 days			19.2236	15.8371	15.8015	18.6287	16.7052			2.51833			0			1
EXPT 4	PfATP2HAreg +GlcN 10 days			20.4695	15.3386	15.4741	19.115	16.5547			3.91476			1.39643			0.379869
EXPT 4	PfATP2HAreg -GlcN 6 days			19.5798	15.1608	15.3309	18.54	16.2729			3.3069			0			1
EXPT 4	PfATP2HAreg +GlcN 6 days			20.5284	15.3978	15.5021	18.5043	16.4074			4.12093			0.814032			0.56879

## Sheet: Fig 2 left
% Parasite proliferation	3D7-EV											3D7-PfATP2+
[Chloroquine] (nM)	EXPT 1	EXPT 2	EXPT 3	EXPT 4	EXPT 5	EXPT 6	EXPT 7	EXPT 8	EXPT 9			EXPT 1	EXPT 2	EXPT 3	EXPT 4	EXPT 5	EXPT 6	EXPT 7	EXPT 8	EXPT 9
125	2.99972	-1.27672	-0.29804	1.78823	-0.49092	1.51104	0.626015	-0.05055	0.864596			1.03207	-1.39439	-0.64994	0.991172	-0.28524	1.24795	0.694123	0.892506	0.108319
62.5	1.06522	-1.78026	0.255157	-2.15252	-1.41154	1.22279	0.070076	0.226338	-0.23691			1.7792	-1.9079	-0.21923	-1.96967	-1.45669	1.33317	0.062106	0.633882	1.03281
31.25	3.31851	-0.44532	-1.52129	0.154973	-0.95179	1.11808	0.958877	0.722673	2.78307			2.68965	-0.5769	-0.99097	-0.34461	-1.52259	2.75035	1.14104	1.02943	2.22306
15.63	5.99167	1.40439	5.25859	55.579	0.920618	1.71709	2.74582	18.6597	30.9752			2.85645	2.27396	0.528146	73.1554	0.082621	3.00603	1.80837	3.04137	9.38724
7.81	69.7213	94.7614	106.113	101.205	101.698	101.718	109.861	100.316	97.7091			61.6812	90.4074	91.0902	101.801	98.7695	100.103	104.928	97.5456	103.65
3.91	105.191	99.7886	105.785	100.114	98.427	98.1894	103.338	100.199	103.311			105.607	99.8487	104.885	99.1425	99.7138	101.079	105.614	100.696	104.125
1.95	108.026	97.564	103.453	97.8867	98.0619	97.3855	104.279	98.9798	102.339			108.825	99.6818	103.6	99.7729	99.7974	101.201	104.428	98.9794	104.704
0.98	108.156	101.894	98.7199	97.603	94.2247	93.8838	101.121	98.0147	97.2841			108.196	105.383	98.9758	97.4333	96.8683	96.1539	101.327	99.4092	97.957
[MMV007224] (µM)
1			-0.58194			1.6179	0.106504							-0.19145			1.90074	0.447926
0.666667			-2.06342			1.5655	2.79085							-2.69068			0.747632	1.53022
0.444444			0.773129			2.64819	2.42553							24.9315			44.9906	31.682
0.296296			87.7135			46.6917	62.6688							99.28			100.555	100.957
0.197531			97.9449			105.623	103.899							100.936			98.9151	97.7651
0.131687			101.087			104.652	101.048							101.893			98.1577	98.0312
0.087791			100.977			103.491	98.8319							102.544			98.5473	96.467
0.058528			98.5823			102.919	95.5326							101.306			99.8222	95.1737
[MMV665852] (µM)
4			6.53615			3.20055	2.86747							3.34861			3.12066	2.30067
2			2.47968			1.35421	2.15032							4.52818			3.80274	2.52152
1			10.3301			3.62933	3.36823							36.5252			26.3319	17.4251
0.5			83.0709			39.3434	48.8444							89.0863			86.5286	81.4163
0.25			100.56			94.8705	98.7447							101.063			95.7566	97.4371
0.125			100.63			107.44	100.944							101.44			96.6379	98.5686
0.0625			98.7222			98.9365	96.9071							102.411			95.7083	97.2316
0.03125			97.9702			95.0199	93.523							99.2669			90.8106	91.6689
[MMV665794] (µM)
1			-0.65767	2.05967	-0.25152			1.21996	-1.07236					1.27931	1.09523	-1.84227			0.608215	0.199168
0.666667			-2.9908	-1.97291	-0.40133			0.119105	-0.05597					-1.37441	-0.93318	-2.43824			-0.11809	0.163872
0.444444			-0.64797	-0.04287	0.307289			1.64666	1.6079					0	-0.49647	-1.80502			0.921846	1.3967
0.296296			-0.46469	0.868571	0.213243			1.81202	0.211164					-0.48229	17.4374	-0.43087			1.31801	2.24883
0.197531			6.13147	28.3567	44.9177			2.51046	0.842111					78.7329	97.7866	101.285			76.2225	83.4514
0.131687			99.8879	101.599	101.815			94.6715	51.51					96.5402	96.6925	102.978			102.362	101.356
0.087791			99.0167	98.7344	98.6473			105.171	97.176					99.1928	98.1853	104.225			103.209	101.793
0.058528			96.5769	96.0634	98.445			100.535	98.5346					97.1097	95.1893	102.838			93.7883	98.7243

## Sheet: Fig 2 middle and right
% Parasite proliferation	3D7					3D7						PfATP2-HAreg					PfATP2-HAreg
	No GlcN					GlcN						No GlcN					GlcN
[Chloroquine] (nM)	EXPT 1	EXPT 2	EXPT 3	EXPT 4	EXPT 5	EXPT 1	EXPT 2	EXPT 3	EXPT 4	EXPT 5		EXPT 1	EXPT 2	EXPT 3	EXPT 4	EXPT 5	EXPT 1	EXPT 2	EXPT 3	EXPT 4	EXPT 5
62.5	-3.08555	-0.79412	-1.34942	-1.03147	-3.67923	-2.17269	-1.01708	0.84626	-1.25397	-0.53315		-1.62518	-1.23973	-1.27524	-2.44192	1.99041	-8.07753	-2.08139	-3.16288	-1.88992	5.34932
31.25	-1.93006	-0.51479	-1.62592	-0.92653	-13.4667	-2.03712	-1.48934	1.8278	-0.19265	-7.51381		-0.49738	-0.12019	0.461164	-2.04089	-4.4366	-7.43671	-2.86297	-1.84094	-0.44499	-4.36925
15.63	-0.819	0.003211	-2.45188	0.657268	-16.7423	7.18537	-1.05509	0.951479	1.28082	-10.2875		0.0963	0.429567	0.793505	-2.91786	-5.81868	6.30538	2.42121	0.801003	0.972878	-8.92466
7.81	104.942	100.956	80.4417	91.4735	73.0238	79.9863	83.1519	77.163	97.3449	79.63		95.2485	94.5469	87.5854	86.3096	54.1949	83.1646	101.177	95.1705	105.262	97.851
3.91	112.133	101.332	99.0996	103.527	97.9371	112.906	96.8762	101.934	103.876	98.1998		100.768	98.6134	94.3534	103.887	102.029	102.769	107.196	94.7298	107.764	106.157
1.95	108.722	100.2	96.2991	105.097	98.9802	112.55	96.1805	101.596	104.225	99.9978		99.1373	99.8954	93.8923	103.673	102.43	109.446	105.569	94.3205	108.607	101.07
0.98	112.856	95.9652	96.9691	105.109	101.672	118.068	94.3225	101.384	104.707	100.477		99.6893	102.473	93.7548	102.887	101.711	105.854	106.501	90.6856	105.577	99.9754
0.49	111.877	100.787	96.9691	102.382	99.1338	117.336	94.7314	101.384	103.444	95.6333		99.031	102.294	93.7548	101.738	97.3351	102.318	101.918	90.6856	102.546	92.7508
[MMV665852] (µM)
3	0.620515	-0.34952	0.701746			-1.53665	0.368881	0.94728				-2.00166	1.22823	0.187637			-14.615	2.93694	1.9094
1.5	2.15596	6.57153	4.49564			1.58689	10.4183	5.96679				3.161	2.16894	5.09209			-1.3507	3.93817	-2.74882
0.75	87.4599	87.4153	83.0008			78.2322	86.865	84.7441				84.7439	79.6452	88.841			8.30637	4.37413	1.59412
0.38	101.824	95.7562	95.2438			96.4295	95.8514	95.585				97.0637	96.4206	95.7889			40.529	39.9387	41.2422
0.188	103.636	91.9042	94.1725			101.469	97.8303	93.5481				96.0644	98.992	97.4507			66.5723	79.8732	79.0439
0.094	100.956	95.6166	92.7525			102.692	96.9939	90.5655				97.352	99.1298	96.4252			88.3209	92.9768	87.9032
0.047	101.473	92.8546	93.0001			104.189	96.7352	94.0393				97.9327	97.5229	94.4022			94.0958	100.344	92.0432
0.023	100.422	93.0614	94.9094			100.769	99.3852	97.6203				96.1844	99.6224	97.5844			95.6891	104.435	96.2443
[MMV007224] (µM)
2	-1.58828	2.6279	1.28523			-4.07213	1.22001	0.606826				-1.82818	-0.14375	-1.29764			-21.4513	-4.11077	-1.07748
1	-1.40395	2.46954	2.19523			-2.46304	2.60826	1.66122				-1.12634	-1.21965	-2.71886			-14.3956	-1.29487	-4.54182
0.5	-0.01229	3.67637	1.83236			-1.31105	3.26193	2.57421				-0.64877	1.12013	-3.25813			-19.3279	-1.87357	-3.6901
0.25	41.7386	71.9894	59.8746			10.2289	47.0257	24.1866				37.0431	54.2549	39.2549			-8.01705	-0.66296	-1.59261
0.125	101.28	97.6267	99.718			93.4364	98.8904	97.8624				98.0156	97.3008	97.4856			-2.05651	13.0019	7.89738
0.0625	100.159	97.8803	95.705			100.362	101.104	95.8332				98.9067	97.4999	98.2002			60.8009	72.7656	73.5126
0.03125	101.423	95.5008	99.7225			98.6638	99.914	97.1444				95.6658	98.4641	97.8249			80.9647	92.2485	91.1052
0.015625	97.1624	94.9222	101.491			97.8836	99.6314	96.7297				95.1993	99.9779	95.542			95.3436	98.949	96.6342
[MMV665794] (µM)
1	-2.58702	0.599406	-2.47795	-3.96114		-2.49382	-0.04571	-3.69841	-3.24865			-1.74965	-3.52432	-0.80802	-0.59896		-34.544	-1.2027	-0.93029	-3.3187
0.5	-1.77248	-0.72957	-2.33727	-3.17943		-2.5644	0.214584	-1.86276	-3.24257			-1.90675	-1.42995	0.994242	-1.32538		-27.0148	-1.76015	3.61605	-2.83533
0.25	-0.11186	0.744271	-0.21753	-3.28686		-1.52587	1.89824	-1.09326	-2.47019			-2.76759	-1.03305	0.673174	-0.46698		-31.9276	0.127907	1.51999	-1.55431
0.125	12.4175	81.4845	60.6306	79.8		3.77771	48.8299	28.8644	37.7535			9.91252	87.6959	63.5737	92.8407		-25.5023	-0.66244	1.592	-0.15372
0.0625	98.8183	96.3941	101.526	97.4331		91.0162	96.9501	100.616	101.507			97.7941	105.486	93.6728	107.409		-12.6628	12.1282	10.8384	13.4012
0.03125	99.459	94.3681	97.5693	97.984		102.348	97.1736	98.0153	101.755			102.044	105.969	91.6255	106.49		61.9563	81.549	67.8603	86.9438
0.015625	100.513	95.0211	98.6369	100.531		103.674	96.6086	99.1507	103.358			103.066	104.772	91.7978	104.678		90.053	97.2949	87.3769	103.257
0.0078125	99.5546	94.3282		100.431		101.433	96.187		108.818			101.193	105.031		103.258		104.272	99.5227		105.573

## Sheet: Fig 2M-N
% Parasite proliferation	3D7			3D7				PfATP2-HAreg			PfATP2-HAreg
	No GlcN			GlcN				No GlcN			GlcN
[CCCP] (µM)	EXPT 1	EXPT 2	EXPT 3	EXPT 1	EXPT 2	EXPT 3		EXPT 1	EXPT 2	EXPT 3	EXPT 1	EXPT 2	EXPT 3
4	6.51288	6.99507	5.14041	8.1207	10.2391	5.0931		7.0416	11.6619	1.58235	32.0338	19.8954	3.53012
2	12.5714	11.9788	9.16792	11.0426	12.3827	8.55358		14.1372	14.2936	5.28253	39.3646	14.9893	5.16359
1	62.7331	60.2819	53.4988	47.7804	52.0525	36.8743		58.6461	67.0311	52.9365	55.4079	57.6446	38.3528
0.5	89.0364	90.6131	85.4349	85.3786	86.8844	78.1219		76.4819	102.381	87.4077	70.1047	100.833	84.2652
0.25	96.5235	102.85	96.0913	93.2855	100.288	91.3512		98.2712	107.545	96.3434	94.7989	106.801	99.1306
0.13	102.012	101.734	98.6654	99.4768	102.97	97.0191		102.898	107.344	101.301	98.9527	103.321	100.786
0.065	108.139	105.66	100.412	97.9959	106.499	96.8397		102.694	107.654	102.736	87.7761	106.82	102.05
0.0325	98.5877	103.712	98.5659	99.2387	98.6846	98.6688		104.059	106.758	103.472	88.0225	100.641	103.551

## Sheet: Table 1
IC50 values in nM for chloroquine, in µM for other compounds
	3D7-EV											3D7-PfATP2+
	Expt 1	Expt 2	Expt 3	Expt 4	Expt 5	Expt 6	Expt 7	Expt 8	Expt 9			Expt 1	Expt 2	Expt 3	Expt 4	Expt 5	Expt 6	Expt 7	Expt 8	Expt 9
Chloroquine	8.673	10.66	13.97	15.8	14.16	13.89	14.81	14.71	13.58		Chloroquine	8.147	10.22	9.718	16.53	12.29	13.35	13.62	11.06	14.06
MMV007224	0.3406	0.2944	0.3005								MMV007224	0.4069	0.4421	0.4357
MMV665852	0.6429	0.4526	0.4991								MMV665852	0.8447	0.8035	0.7098
MMV665794	0.1869	0.1928	0.1966	0.1523	0.1328						MMV665794	0.2052	0.2855	0.2404	0.2126	0.221
	PfATP2-HAreg -GlcN											PfATP2-HAreg +GlcN
	Expt 1	Expt 2	Expt 3	Expt 4	Expt 5							Expt 1	Expt 2	Expt 3	Expt 4	Expt 5
Chloroquine	10.37	10.15	10.14	8.379	7.858						Chloroquine	10.47	11.16	13.8	11.46	9.037
MMV665852	0.9925	0.8892	1.031								MMV665852	0.3628	0.3094	0.3511
MMV007224	0.2448	0.2591	0.2466								MMV007224	0.07915	0.08245	0.08153
MMV665794	0.09522	0.1513	0.1301	0.1505							MMV665794	0.03909	0.04279	0.04013	0.04346
CCCP	1.031	1.073	1.015								CCCP	0.7508	0.9796	0.8312
	3D7 -GlcN											3D7 +GlcN
	Expt 1	Expt 2	Expt 3	Expt 4	Expt 5							Expt 1	Expt 2	Expt 3	Expt 4	Expt 5
Chloroquine	10.32	13.33	8.281	9.788	8.223						Chloroquine	9.331	9.158	8.203	10.35	8.345
MMV665852	0.9248	1.067	0.9816								MMV665852	0.9097	1.058	1.011
MMV007224	0.2469	0.2838	0.2553								MMV007224	0.189	0.2434	0.2381
MMV665794	0.1024	0.1508	0.1287	0.1446							MMV665794	0.08407	0.1251	0.1202	0.1149
CCCP	1.113	1.06	1.017								CCCP	0.9313	0.936	0.8091

## Sheet: Fig 3A-B
		pHcyt
PfATP2-HAreg		No GlcN	No GlcN	GlcN	GlcN	No GlcN	No GlcN	GlcN	GlcN
	Time (s)	0.1% DMSO	100 nM concanamycin A	0.1% DMSO	100 nM concanamycin A	2.5 µM CCCP	Saline only	2.5 µM CCCP	Saline only
	0	7.41863	7.42006	7.40115	7.32533	7.25802	7.48131	7.162	7.41075
	28.1	7.4032	7.34445	7.40298	7.31129	7.22539	7.471	7.18727	7.4298
	56.3	7.45583	7.36126	7.41324	7.32789	7.20553	7.4773	7.16973	7.38575
	84.5	7.37727	7.31546	7.36503	7.27153	7.16214	7.44056	7.14625	7.39897
	112.6	7.44561	7.33248	7.42062	7.25202	7.16176	7.4864	7.17667	7.38981
	140.8	7.40164	7.2783	7.4146	7.2531	7.16441	7.49317	7.16905	7.43005
	169	7.42437	7.28469	7.41243	7.23174	7.13988	7.45092	7.12276	7.39201
	197.2	7.43624	7.2661	7.38521	7.23235	7.14624	7.45202	7.16657	7.42659
	225.4	7.42864	7.24997	7.46931	7.26013	7.13055	7.44163	7.12626	7.4087
	253.6	7.41898	7.26134	7.41662	7.21354	7.10754	7.46328	7.11773	7.43169
	281.7	7.41252	7.26329	7.4183	7.21413	7.11057	7.46462	7.12452	7.40957
	309.9	7.41542	7.24209	7.40048	7.18744	7.11029	7.42162	7.12905	7.39268
	338.1	7.40831	7.2216	7.38638	7.22149	7.08718	7.46066	7.10929	7.41512
	366.3	7.38289	7.20067	7.40232	7.21962	7.10008	7.44406	7.14587	7.41122
	394.5	7.39832	7.22102	7.36865	7.19072	7.07053	7.45397	7.11118	7.4229
	422.7	7.39977	7.2035	7.39351	7.21608	7.09179	7.47584	7.09838	7.40606
	450.9	7.40987	7.1775	7.41829	7.20502	7.08443	7.45321	7.10453	7.42757
	479.1	7.39669	7.20161	7.36131	7.20207	7.07722	7.46277	7.11243	7.40613
	507.3	7.38745	7.19918	7.3689	7.16373	7.08995	7.44178	7.12326	7.43483
	535.5	7.46089	7.18167	7.39395	7.17389	7.07762	7.44975	7.10929	7.40183
	563.7	7.36561	7.18517	7.4049	7.19552	7.08881	7.45502	7.07846	7.41235
	591.9	7.38728	7.17347	7.39565	7.16844	7.07649	7.43315	7.10571	7.41105
	620	7.36682	7.17929	7.36866	7.1664	7.09365	7.43646	7.10479	7.41362
	648.2	7.39746	7.17229	7.39945	7.167	7.07733	7.43982	7.07887	7.4207
	676.4	7.43976	7.17098	7.37705	7.17321	7.06218	7.4277	7.07591	7.40763
	704.6	7.38782	7.16507	7.4212	7.16933	7.07123	7.47105	7.0824	7.42225
	732.7	7.38365	7.15785	7.41737	7.15722	7.07885	7.42885	7.09149	7.42335
	760.9	7.40079	7.15804	7.39256	7.164	7.06853	7.45789	7.09602	7.39087
	789.1	7.39639	7.14434	7.41407	7.15665	7.0482	7.42133	7.0908	7.37426
	817.3	7.3934	7.16313	7.39125	7.1651	7.07035	7.42894	7.08763	7.35503
	845.5	7.40346	7.15473	7.4118	7.15245	7.04768	7.43067	7.07903	7.39605
	873.6	7.37115	7.15967	7.43153	7.13694	7.047	7.42078	7.07161	7.41003
	901.8	7.41854	7.14819	7.39869	7.15644	7.04196	7.42184	7.09661	7.38638
	930	7.40735	7.1487	7.38733	7.14581	7.05243	7.42023	7.09035	7.40855
	958.2	7.41832	7.11953	7.4088	7.15708	7.04977	7.43236	7.07511	7.41957
	986.4	7.37396	7.11798	7.38427	7.14453	7.03592	7.44005	7.11614	7.4132
	1014.5	7.35963	7.14761	7.4288	7.14544	7.05659	7.4364	7.09448	7.38321
	1042.7	7.41001	7.11179	7.41046	7.14779	7.03693	7.44254	7.08129	7.35887
	1070.9	7.39649	7.13754	7.35722	7.15064	7.04063	7.45649	7.0597	7.39717
	1103	7.3948	7.12147	7.42589	7.11586	7.04883	7.42463	7.0757	7.39715
	1133.7	7.3895	7.1066	7.4206	7.13974	7.0281	7.45381	7.08801	7.39588
	1161.9	7.3747	7.11142	7.41498	7.1194	7.03615	7.44131	7.08711	7.39947
	1190.1	7.40505	7.08967	7.41151	7.11024	7.03555	7.43858	7.07844	7.43107
	1218.2	7.38876	7.09791	7.40194	7.12002	7.02402	7.40953	7.05696	7.39082
	1246.4	7.39002	7.10007	7.40369	7.13155	7.0304	7.4433	7.08666	7.3785
	1274.6	7.39438	7.09255	7.39632	7.09796	7.02392	7.45347	7.08268	7.39828
	1302.7	7.36177	7.09187	7.41297	7.11932	7.04831	7.44058	7.07156	7.36583
	1330.9	7.36573	7.08571	7.4117	7.0953	7.02574	7.43389	7.08376	7.40446
	1359	7.36751	7.07572	7.40863	7.12997	7.02281	7.43153	7.0814	7.40299
	1387.2	7.38733	7.05585	7.43301	7.1033	7.01318	7.41953	7.06227	7.39473
	1415.3	7.37049	7.0857	7.40504	7.09724	7.02771	7.42415	7.06028	7.41401
	1443.5	7.37572	7.09201	7.39973	7.09965	7.03296	7.42137	7.06867	7.43469
	1471.7	7.36831	7.08203	7.4059	7.10705	6.99958	7.45125	7.07213	7.3937
	1499.8	7.35549	7.08124	7.41055	7.08623	7.02174	7.41947	7.05692	7.38771
	1528	7.38678	7.07158	7.39971	7.11465	7.0218	7.46273	7.08851	7.40451
	1556.2	7.35145	7.06791	7.41904	7.08504	7.03066	7.38508	7.06902	7.43975
	1584.3	7.38111	7.06296	7.42449	7.0838	7.03308	7.43837	7.07547	7.38801
	1612.5	7.36187	7.04711	7.41605	7.0659	7.01185	7.42082	7.07508	7.42019
	1640.6	7.35427	7.07628	7.40996	7.07818	7.01785	7.42698	7.07257	7.38634
	1668.8	7.41116	7.04317	7.38724	7.07197	7.00833	7.43501	7.07204	7.43204
	1696.9	7.39467	7.05507	7.40846	7.08166	7.01792	7.41161	7.0767	7.3905
	1725.1	7.39921	7.05771	7.41618	7.06081	7.02942	7.44371	7.05197	7.3982
	1753.3	7.37807	7.03294	7.41752	7.07064	7.02315	7.43561	7.06887	7.44066
	1781.4	7.39822	7.04879	7.41858	7.07685	7.01759	7.41306	7.0638	7.37818
	1809.6	7.37886	7.03109	7.4304	7.06686	7.02368	7.43797	7.05267	7.41559
	1837.8	7.39016	7.03176	7.40454	7.06165	7.02088	7.39416	7.06438	7.37593
	1865.9	7.36744	7.02446	7.38763	7.08322	7.02693	7.40946	7.0674	7.38781
	1894.1	7.37445	7.03846	7.41998	7.09001	7.00697	7.43893	7.08043	7.40003
	1922.3	7.35343	7.02205	7.43151	7.06746	7.00729	7.41157	7.05845	7.39558
	1950.4	7.39214	7.02422	7.41666	7.04243	7.01169	7.41847	7.05943	7.39459
	1978.6	7.37924	7.02062	7.43434	7.09181	7.02572	7.39101	7.08863	7.39995
	2006.8	7.4114	7.03882	7.44559	7.05126	7.00142	7.43651	7.0539	7.44609
	2034.9	7.37238	7.01167	7.41188	7.06544	7.0115	7.4148	7.05645	7.39194
	2063.1	7.3814	7.00265	7.40884	7.04974	7.00516	7.45179	7.0605	7.4111
	2091.3	7.3533	7.01632	7.40503	7.05013	7.01565	7.40641	7.0748	7.39992
	2119.4	7.40544	7.0107	7.41875	7.05191	7.02417	7.42169	7.07625	7.3972
	2147.6	7.37714	7.00819	7.38766	7.04754	7.0021	7.44575	7.07723	7.43116
	2175.7	7.36127	7.00801	7.40166	7.04932	6.99476	7.42776	7.0738	7.4349
	2203.9	7.40236	7.00277	7.42485	7.04832	6.99728	7.42062	7.08802	7.39823
	2232	7.37499	6.98641	7.41567	7.04958	7.00786	7.43341	7.06039	7.42048
	2260.2	7.36129	6.9929	7.38859	7.0189	6.99793	7.40972	7.05349	7.40867
	2288.4	7.36807	6.98853	7.39147	7.0254	7.01345	7.43251	7.04114	7.39821
	2316.6	7.36683	6.98295	7.35246	7.03944	6.99223	7.41504	7.05423	7.3943
	2344.7	7.37565	6.99268	7.40088	7.02194	7.01196	7.39464	7.05572	7.40022
	2372.9	7.33578	6.97114	7.42633	7.02761	7.00091	7.39754	7.06479	7.41787

## Sheet: Fig 3C
Resting pHcyt
Control	PfATP2-HA knockdown
7.44282	7.505
7.32149	7.31368
7.39325	7.40645
7.5011	7.49564
7.3999	7.45224
7.39391	7.33796

## Sheet: Fig 3D
PfATP2HAreg -GlcN	pHcyt
	[MMV665794]
Time (s)	10 μM	5 μM	2.5 μM	1 μM
0	7.48112	7.40463	7.43319
28.2	7.46055	7.44856	7.39342
59.7	7.42082	7.44512	7.43053	7.34332
87.9	7.41344	7.43107	7.40311	7.37104
116.1	7.33482	7.42418	7.35709	7.42348
144.2	7.32805	7.38004	7.36045	7.43912
172.4	7.38466	7.39115	7.42222	7.36647
200.6	7.36496	7.41215	7.3426	7.34274
228.7	7.32715	7.39438	7.39625	7.39396
256.9	7.41018	7.38177	7.40157	7.44832
285	7.37184	7.37361	7.37549	7.40379
313.2	7.37666	7.37704	7.42706
341.4	7.41026	7.35095	7.40491	7.41349
369.5	7.38586	7.35741	7.41153	7.3764
397.7	7.36653	7.38255	7.40937	7.41266
425.9	7.34533	7.36573	7.40874	7.38294
454.1	7.36384	7.33995	7.45532	7.38912
482.2	7.37216	7.42339	7.33152	7.40383
510.4	7.36112	7.35118	7.37375	7.41231
538.5	7.33356	7.37435	7.36705	7.36071
566.7	7.31289	7.36151	7.37225	7.40317
594.8	7.3275	7.35938	7.3733	7.38118
623	7.29201	7.367	7.43357	7.42592
651.2	7.35947	7.37453	7.43539	7.42645
679.4	7.31238	7.32057	7.40971	7.44886
707.5	7.29821	7.37376	7.3858	7.38218
735.7	7.37889	7.37273	7.34802	7.39245
763.8	7.30037	7.33091	7.38203
792	7.32684	7.36576	7.42306	7.40189
820.1	7.27713	7.33916	7.39849	7.39204
848.3	7.30023	7.37269	7.39694	7.42174
876.4	7.28494	7.3414	7.36224	7.40163
904.6	7.32258	7.36354	7.35895	7.43923
932.8	7.2962	7.34137	7.39778	7.41353
960.9	7.257	7.33515	7.3537	7.3974
989.1	7.324	7.36528	7.35675	7.3748
1017.3	7.27144	7.42352	7.39931	7.40367
1045.4	7.28627	7.33139	7.398	7.38953
1073.6	7.29723	7.30922	7.3734	7.39168
1101.8	7.2928	7.3535	7.39775	7.36555
1129.9	7.276	7.40548	7.39893	7.3606
1158.1	7.34041	7.36653	7.4148	7.44878
1186.3	7.23808	7.37766	7.39181	7.36649
1214.5	7.28852	7.32716	7.38531	7.34692
1242.6	7.21698	7.32881	7.36278	7.36185
1270.8	7.22325	7.29071	7.38896	7.33853
1299	7.23736	7.38467	7.3797	7.38933
1327.1	7.24473	7.36929	7.42956	7.35411
1355.3	7.23974	7.3221	7.35945	7.39746
1383.5	7.27097	7.32842	7.33765	7.41172
1411.6	7.22553	7.34711	7.44524	7.44153
1439.7	7.24907	7.26073	7.43005	7.40207
1467.9	7.20954	7.30063	7.33143	7.40962
1496.1	7.22624	7.3019	7.34915	7.36583
1524.2	7.23313	7.32149	7.35205	7.36997
1552.4	7.27964	7.34427	7.33545	7.409
1580.6	7.2111	7.26225	7.36614	7.38848
1608.7	7.19593	7.32885	7.35711	7.3813
1636.9	7.19105	7.32384	7.41748	7.25666
1665	7.20153	7.306	7.37725	7.38654
1693.2	7.17871	7.35413	7.32994	7.39058
1721.3	7.19581	7.28784	7.33864	7.37226
1749.5	7.23053	7.31846	7.32979	7.36395
1777.6	7.1955	7.37074	7.38519	7.39956
1805.8	7.18159	7.31701	7.40709	7.42146
1833.9	7.21532	7.29804	7.36266	7.38365
1862.1	7.1567	7.29907	7.36829	7.2924
1890.2	7.12941	7.2957	7.37607	7.35418
1918.4	7.20341	7.28927	7.34648	7.41348
1946.6	7.13585	7.313	7.35642	7.38285
1974.7	7.16928	7.27263	7.42433	7.38053
2002.9	7.1196	7.25839	7.38918	7.3641
2031.1	7.17615	7.24749	7.38178	7.37609
2059.2	7.13119	7.28836	7.31878	7.38086
2087.3	7.16529	7.31848	7.34656	7.37894
2115.5	7.13846	7.26366	7.33315	7.36705
2143.6	7.11819	7.32313	7.33011	7.3189
2171.8	7.09289	7.28732	7.35345	7.33418
2200	7.11997	7.28934	7.34743	7.40191
2228.1	7.10695	7.21685	7.33682	7.33609
2256.3	7.06954	7.25919	7.34244	7.38981
2284.5	7.07952	7.25867	7.32626	7.33998
2312.6	7.06847	7.24874	7.35352	7.38181
2340.8	7.07897	7.26121	7.30597	7.33278
2369	7.10845	7.30574	7.33925	7.33105
2397.2	7.07744	7.2338	7.32714	7.31599
2425.4	7.0712	7.24392	7.30558	7.35758
2453.5	7.09499	7.23717	7.319	7.33579
2481.7	7.00415	7.24679	7.34838	7.30604

## Sheet: Fig 3E
PfATP2HAreg +GlcN	pHcyt
	[MMV665794]
Time (s)	10 μM	5 μM	2.5 μM	1 μM
0	7.41152	7.45322	7.44721	7.44661
28.2	7.41533	7.46264	7.48386	7.46843
59.7	7.36595	7.4541	7.4659	7.47546
87.9	7.36611	7.40407	7.4464	7.45019
116.1	7.40251	7.39911	7.43323	7.49769
144.2	7.39049	7.4439	7.41242	7.40726
172.4	7.38998	7.43743	7.42595	7.43531
200.6	7.40064	7.40142	7.42833	7.40356
228.7	7.39635	7.40209	7.43007	7.45128
256.9	7.38553	7.41054	7.44295	7.43401
285	7.37617	7.42186	7.41119	7.45596
313.2	7.3981	7.4221	7.44214	7.42158
341.4	7.37086	7.44938	7.4398	7.41395
369.5	7.39797	7.37918	7.40356	7.47117
397.7	7.31689	7.41246	7.4547	7.42159
425.9	7.323	7.41002	7.4349	7.40318
454.1	7.36436	7.37082	7.45097	7.4784
482.2	7.37725	7.36508	7.48303	7.4609
510.4	7.37247	7.38755	7.431	7.42372
538.5	7.34771	7.43457	7.41767	7.43862
566.7	7.35297	7.43726	7.42215	7.40839
594.8	7.31077	7.37988	7.39595	7.44403
623	7.34161	7.43853	7.43044	7.40879
651.2	7.33659	7.41894	7.40885	7.47353
679.4	7.35017	7.40825	7.44921	7.40682
707.5	7.37075	7.40021	7.44593	7.41664
735.7	7.35312	7.39255	7.39578	7.43695
763.8	7.32731	7.41317	7.44758	7.47246
792	7.32935	7.44158	7.42855	7.4443
820.1	7.37105	7.42081	7.43505	7.43894
848.3	7.34854	7.39337	7.41022	7.40948
876.4	7.36063	7.34044	7.38394	7.45535
904.6	7.30759	7.41249	7.42942	7.4689
932.8	7.31105	7.38527	7.42113	7.44781
960.9	7.35465	7.4344	7.43888	7.41535
989.1	7.28029	7.36197	7.42548	7.42705
1017.3	7.29764	7.41535	7.41442	7.42529
1045.4	7.30875	7.37895	7.42421	7.47499
1073.6	7.3221	7.38862	7.42306	7.44947
1101.8	7.30616	7.38854	7.45779	7.43687
1129.9	7.26521	7.38243	7.4292	7.43
1158.1	7.29524	7.41881	7.42471	7.44017
1186.3	7.26034	7.39086	7.43571	7.46051
1214.5	7.26077	7.39815	7.39806	7.468
1242.6	7.31609	7.41567	7.41396	7.45554
1270.8	7.26113	7.3625	7.44959	7.44155
1299	7.23991	7.3575	7.38967	7.43066
1327.1	7.27914	7.3449	7.40965	7.46659
1355.3	7.25865	7.35361	7.39953	7.45097
1383.5	7.28304	7.41629	7.43816	7.43005
1411.6	7.28437	7.3871	7.44068	7.42191
1439.7	7.27993	7.38024	7.41198	7.45692
1467.9	7.25172	7.38935	7.44209	7.43462
1496.1	7.24642	7.36879	7.41531	7.40598
1524.2	7.27632	7.39998	7.41778	7.41998
1552.4	7.19268	7.36686	7.44788	7.46429
1580.6	7.22888	7.3461	7.36325	7.41889
1608.7	7.22426	7.39031	7.42261	7.43337
1636.9	7.20233	7.36465	7.40703	7.439
1665	7.23318	7.3403	7.41465	7.39895
1693.2	7.23674	7.37622	7.41181	7.43999
1721.3	7.22268	7.34863	7.41499	7.40862
1749.5	7.18195	7.32037	7.393	7.41327
1777.6	7.22672	7.34453	7.43999	7.42863
1805.8	7.19108	7.34385	7.42468	7.42925
1833.9	7.22766	7.38999	7.44817	7.42668
1862.1	7.21918	7.36162	7.37836	7.4687
1890.2	7.19013	7.36495	7.42259	7.4263
1918.4	7.1859	7.36316	7.42406	7.39785
1946.6	7.22021	7.34001	7.41732	7.42082
1974.7	7.22129	7.34228	7.44251	7.44803
2002.9	7.1916	7.36031	7.41936	7.45111
2031.1	7.18477	7.3344	7.40966	7.44654
2059.2	7.17735	7.36195	7.42176	7.44021
2087.3	7.18897	7.35271	7.41182	7.45143
2115.5	7.14939	7.31485	7.43096	7.44553
2143.6	7.18556	7.38424	7.3731	7.41379
2171.8	7.15785	7.36569	7.3916	7.42017
2200	7.13153	7.33841	7.44117	7.43858
2228.1	7.18461	7.30816	7.37697	7.45633
2256.3	7.15048	7.35883	7.37842	7.42883
2284.5	7.13764	7.32827	7.40341	7.43621
2312.6	7.15106	7.36731	7.41142	7.43289
2340.8	7.13532	7.32448	7.4123	7.41714
2369	7.13871	7.36228	7.39958	7.451
2397.2	7.12255	7.31996	7.39066	7.4244
2425.4	7.1279	7.29821	7.38004	7.40027
2453.5	7.17049	7.32787	7.3805	7.46692
2481.7	7.13944	7.31016	7.37301	7.40322

[truncated: 50 more sheets: Fig 3F, Fig 3G, Fig 3H, Fig 3I, Fig 4A, Fig 4B, Fig 4C, Fig 4D, Fig 4E, Fig 4F, Fig 4G, Fig 4H, Fig 5A, Fig 5A inset, Fig 5B, Fig 5D, Fig 5D inset, Fig 5E, Fig 6A, Fig 6A inset …]
